# Supplementary material for: Iron-Vanadium Incorporated Ferrocyanides as Potential Cathode Materials for Application in Sodium-Ion Batteries
Source: Micromachines (Basel). 2023 Feb 23;14(3):521. doi: 10.3390/mi14030521 (PMC10059089; doi:10.3390/mi14030521)
Supplement: Supplementary file 1 [file micromachines-14-00521-s001.zip]

Archive with 1 entries (1 files):
- micromachines-2231930-supplementary.pdf
